# Supplementary material for: Nationwide Long-Term Evaluation of Polypharmacy Reduction Policies Focusing on Older Adults in Japan
Source: Int J Environ Res Public Health. 2022 Nov 9;19(22):14684. doi: 10.3390/ijerph192214684 (PMC9691254; doi:10.3390/ijerph192214684)
Supplement: Supplementary file 1 [file ijerph-19-14684-s001.zip]

Archive with 2 entries (2 files):
- Table S1 Number of annual prescriptions by age with sex.xlsx
- Table S2 Number of annual prescriptions by prefectures.xlsx
