# Supplementary material for: Nationwide Long-Term Evaluation of Polypharmacy Reduction Policies Focusing on Older Adults in Japan
Source: Int J Environ Res Public Health. 2022 Nov 9;19(22):14684. doi: 10.3390/ijerph192214684 (PMC9691254; doi:10.3390/ijerph192214684)
Supplement: Supplementary file 1 [file ijerph-19-14684-s001.zip › Table S1 Number of annual prescriptions by age with sex.xlsx]

## Sheet: Sheet1
Number of annual prescriptions	Period1 (April 2015-March 2016)			Period2 (April 2016-March 2017)			Period3 (April 2017-March 2018)			Period4 (April 2018-March 2019)
Age with sex	I: Basic	II: 7 or above	III: Multipsychotropic	I: Basic	II: 7 or above	III: Multipsychotropic	I: Basic	II: 7 or above	III: Multipsychotropic	I: Basic	II: 7 or above	III: Multipsychotropic
0～4 years male	20519644	13071	334	20333616	10828	446	19834441	9520	391	19208888	8616	454
5～9 years male	18612175	17052	460	18508644	15526	852	18158699	14035	921	17966404	13480	992
10～14 years male	10963773	17878	820	11063280	16345	2203	11214701	16852	2513	11154821	16544	2326
15～19 years male	6491367	20412	1721	6797082	18970	4707	7031085	19693	4844	7040415	18971	4855
20～24 years male	5312201	32253	6068	5490665	27868	10194	5666622	29019	9408	5872522	26716	10831
25～29 years male	6706877	62649	16342	6745160	52111	21690	6851211	51908	18416	7017184	47302	21237
30～34 years male	8670726	105307	29454	8685011	89023	38677	8816403	88825	31606	8963766	80403	36444
35～39 years male	11108558	185787	46290	10839654	156692	59496	10858781	152213	50957	10865034	133241	59680
40～44 years male	14304174	338990	66848	14282290	299097	83699	14377147	293021	71883	14139465	257674	84299
45～49 years male	14847018	473598	68684	15790890	465463	90332	16534644	478335	82396	17000873	447285	101524
50～54 years male	16336378	627813	59618	16447538	592809	75887	17264770	624410	70942	17780543	604701	89154
55～59 years male	18159498	804936	45274	18414429	773403	59782	19044300	807249	55510	19414952	767573	69938
60～64 years male	23699254	1193783	35269	23041265	1085589	44110	22631730	1071493	39917	22422310	993097	48047
65～69 years male	32690280	1905395	36005	34483176	1882073	43923	33574221	1828956	40050	31851755	1602460	45600
70～74 years male	32816550	2135369	26152	31357746	1903077	29803	32291184	1967337	31090	33859179	1907915	37740
75～79 years male	31223868	2402636	22710	32151505	2252399	27248	33017265	2292537	27198	34038744	2153728	32722
80～84 years male	24809333	2285040	17108	25717982	2148023	20089	26338171	2189151	21113	26680125	2015358	25174
85～89 years male	13054116	1386664	8705	13677702	1304295	11171	14319621	1373586	11442	14971271	1302659	13810
90 years or above male	4567427	509053	3201	5025869	499195	3922	5403483	545584	4489	5835514	536671	5285
0～4 years female	17824312	10585	191	17765074	8941	204	17268979	8058	253	16782644	7296	323
5～9 years female	16043161	13329	433	16066140	11845	543	15648802	10998	591	15650369	10714	698
10～14 years female	9479343	13747	486	9648385	12605	1090	9725857	12789	1112	9697518	12352	1212
15～19 years female	6996438	23276	3300	7307179	20179	5273	7526385	21054	5133	7571857	19918	6200
20～24 years female	8384686	47912	12471	8562309	40993	15250	8762164	42028	13736	9107635	38715	17578
25～29 years female	11109399	90745	26575	11083502	76997	32234	11150237	77072	28115	11376790	68672	36199
30～34 years female	13897000	137646	42517	13903932	117716	48204	13968319	119654	42485	14078167	105573	54495
35～39 years female	16256488	203940	59404	15948592	174394	65263	16000793	174027	58849	16071295	153926	76033
40～44 years female	18681191	311658	78672	18667436	277229	91502	18894437	277088	80634	18666787	243771	102879
45～49 years female	18108066	357908	72549	19294961	346165	91301	20328500	362383	84527	21038300	340939	114061
50～54 years female	19496209	433809	62619	19595413	395683	74644	20578058	416870	70644	21320275	396437	95202
55～59 years female	21157029	532995	47951	21277007	497802	60014	21918491	508614	57070	22364256	476726	76988
60～64 years female	28037044	797014	43279	26899942	709103	49538	26194119	685574	45254	25815487	622908	59462
65～69 years female	39988744	1347904	47987	41747405	1296337	57927	40406594	1239223	50508	38089878	1060973	61452
70～74 years female	43610146	1911689	40462	41208440	1642074	43095	41836845	1622971	41699	43198720	1499529	55171
75～79 years female	43806027	2692316	38978	44598776	2433521	44298	45465713	2406708	43248	46668111	2189627	55181
80～84 years female	38943397	3361550	31635	39752789	3042279	37576	40195249	3006500	36261	40213209	2664809	45675
85～89 years female	25048587	2750724	17543	25896838	2542588	21296	26780897	2602143	22659	27657460	2383164	30093
90 years or above female	14889007	1586051	7117	15758781	1506231	10509	16493430	1599487	11457	17416007	1518988	13863
