# Supplementary material for: Nationwide Long-Term Evaluation of Polypharmacy Reduction Policies Focusing on Older Adults in Japan
Source: Int J Environ Res Public Health. 2022 Nov 9;19(22):14684. doi: 10.3390/ijerph192214684 (PMC9691254; doi:10.3390/ijerph192214684)
Supplement: Supplementary file 1 [file ijerph-19-14684-s001.zip › Table S2 Number of annual prescriptions by prefectures.xlsx]

## Sheet: Sheet1
Number of annual prescriptions	Period1 (April 2015-March 2016)			Period2 (April 2016-March 2017)			Period3 (April 2017-March 2018)			Period4 (April 2018-March 2019)
Prefectures	I: Basic	II: 7 or above	III: Multipsychotropic	I: Basic	II: 7 or above	III: Multipsychotropic	I: Basic	II: 7 or above	III: Multipsychotropic	I: Basic	II: 7 or above	III: Multipsychotropic
Hokkaido	30601376	1803141	88033	30631400	1648143	109722	30682310	1649784	99781	30734764	1552855	120565
Aomori	9071306	416924	9985	9131694	381582	16880	9187016	387271	16315	9156785	355541	22273
Iwate	7856526	367604	11252	7846134	339197	15424	7989994	345858	14828	8051974	317352	18400
Miyagi	14515997	668966	20594	14525018	614456	24704	14603488	613264	22191	14729042	569542	27562
Akita	7242951	400559	10593	7295364	360821	14107	7208336	354858	12818	7143120	328234	17117
Yamagata	7198405	297010	15652	7227403	276620	19888	7204474	277114	19085	7206690	257885	23272
Fukushima	11403841	620929	21214	11355176	565852	24030	11382742	566050	21901	11419326	507796	28170
Ibaraki	15573008	753204	14536	15655291	702952	22803	15755769	703540	20492	15916091	653617	24872
Tochigi	10455258	451165	10180	10629353	408409	14485	10769261	416471	14863	10878567	384732	16791
Gumma	9246079	434759	11093	9315971	401730	15586	9535602	411941	14707	9642037	377225	20037
Saitama	37778427	1485420	59759	38459935	1405299	69738	39286307	1438352	65950	39773239	1351604	80853
Chiba	33093767	1155858	46172	33655348	1102772	62198	34093217	1131715	52418	34301830	1043468	64922
Tokyo	86595826	3216351	140289	87374995	2992105	172361	89161704	3001069	155184	90169505	2760899	196328
Kanagawa	54736507	1780465	70080	55104545	1670828	84345	55822063	1694720	75502	56475705	1586827	99909
Niigata	14333994	540607	16784	14336354	494689	19623	14267853	487999	18499	14415879	445335	23599
Toyama	4996422	210934	6024	5046313	197137	9431	5019160	198471	9615	5105322	181557	11894
Ishikawa	5376303	297702	9514	5521333	275253	12489	5537380	275339	11603	5729753	248588	15975
Fukui	3060279	154706	4432	3168906	140429	5628	3144133	141364	6627	3248837	129108	7600
Yamanashi	4804734	238176	5162	4854275	215202	6790	4951935	214481	6849	4971043	192553	8605
Nagano	11221421	545996	20259	11324524	490269	32393	11434184	495565	30400	11615004	447761	34196
Gifu	11713245	458267	15368	11723728	407818	19028	11801313	417315	16827	11857995	384029	21552
Shizuoka	22008863	788014	27721	22228357	722369	36310	22447832	726964	31999	22642376	666170	41777
Aichi	38744834	1372825	63640	39470191	1285281	69637	40221669	1323218	63875	41075507	1213993	80264
Mie	9726355	379383	13878	9842288	342517	17338	9955032	353743	16381	10083406	320230	20923
Shiga	7059907	292509	9235	7155465	275282	11180	7385165	283775	11035	7498153	255962	14534
Kyoto	10950857	536648	15249	11206415	498771	19245	11564477	504363	17805	11864547	465517	23343
Osaka	45524837	2037955	108978	46153085	1906419	114863	47157997	1934700	105245	47918580	1756879	129482
Hyogo	33069528	1328101	57933	33227187	1218137	64793	33649190	1225909	59558	33836730	1124295	76423
Nara	6569124	260972	13320	6616954	244944	14146	6787752	252998	13773	6914467	236449	18414
Wakayama	4530629	205897	5586	4635442	190590	7121	4735819	194976	7448	4817019	176242	10060
Tottori	3298526	153584	4075	3319922	142144	5004	3342962	144865	4910	3368782	130923	5779
Shimane	4311016	237156	13652	4378781	213541	15574	4424084	217123	14454	4475660	200979	16271
Okayama	10224105	539547	13838	10340444	485640	18531	10418413	483323	16999	10375079	441735	20138
Hiroshima	18795942	926717	26729	18642683	838532	28437	18635842	832612	25606	18547256	754561	34081
Yamaguchi	9671459	426113	8097	9757720	382398	10509	9692405	387744	8996	9678364	349787	12699
Tokushima	3751453	184261	5583	3815579	167926	6982	3842927	170085	6772	3824224	156573	8074
Kagawa	5967884	303382	3876	6021780	282634	4322	6072878	293627	4735	6062622	281350	5553
Ehime	7068829	270714	6276	7177030	248307	7086	7298884	260646	5511	7396077	251615	7183
Kochi	4022880	259624	8097	4150347	235881	8629	4156423	236423	8127	4139939	218123	11556
Fukuoka	32604166	1444936	31549	33123061	1334481	38928	33170001	1350177	36216	33409233	1243228	49485
Saga	6330754	306595	4873	6411589	278117	8067	6375542	277545	7318	6371975	255334	9583
Nagasaki	9063108	563950	9339	9083308	511094	13375	9035062	499429	12914	8996308	443046	15711
Kumamoto	10878682	552155	15676	10916397	498560	20112	10970528	492993	18971	10844442	447548	24513
Oita	7056222	392164	7365	7092470	356109	9255	7098657	360312	9595	7141483	333020	10977
Miyazaki	7229899	323851	10299	7322231	298578	12902	7298214	302171	12952	7267987	281288	16039
Kagoshima	10379661	473398	10168	10406941	420562	12252	10476538	428851	11531	10468148	398887	13697
Okinawa	6934299	283290	23225	7157678	275091	31741	7319814	285852	30140	7307658	269189	31826
